# Supplementary material for: Long-term effect of middle ear disease on temporal processing and P300 in two different populations of children
Source: PLoS One. 2020 May 8;15(5):e0232839. doi: 10.1371/journal.pone.0232839 (PMC7209102; doi:10.1371/journal.pone.0232839)
Supplement: S1 Data — (XLSX) [file pone.0232839.s001.xlsx]

## Sheet:  TESTES PROCESSAMENTO AUDITIVO 
	variaveis descritoras						variavel predita
Individuo	Tipo	Grupos	Pais	Orelha	Idade	Genero	Resposta
1	nomeação (%)	controle	Brasil	D	12	feminino	0.8
1	nomeação	controle	Brasil	E	12	feminino	0.8
3	nomeação	controle	Brasil	D	9	masculino	1
3	nomeação	controle	Brasil	E	9	masculino	1
4	nomeação	controle	Brasil	D	14	feminino	0.76
4	nomeação	controle	Brasil	E	14	feminino	0.73
5	nomeação	controle	Brasil	D	9	feminino	0.73
5	nomeação	controle	Brasil	E	9	feminino	0.83
6	nomeação	controle	Brasil	D	9	feminino	1
6	nomeação	controle	Brasil	E	9	feminino	1
8	nomeação	controle	Brasil	D	9	feminino	0.73
8	nomeação	controle	Brasil	E	9	feminino	0.73
9	nomeação	controle	Brasil	D	10	feminino	1
9	nomeação	controle	Brasil	E	10	feminino	1
12	nomeação	controle	Brasil	D	8	feminino	0.7
12	nomeação	controle	Brasil	E	8	feminino	0.33
13	nomeação	controle	Brasil	D	11	feminino	1
13	nomeação	controle	Brasil	E	11	feminino	1
14	nomeação	controle	Brasil	D	10	feminino	0.7
14	nomeação	controle	Brasil	E	10	feminino	0.63
15	nomeação	controle	Brasil	D	11	feminino	0.93
15	nomeação	controle	Brasil	E	11	feminino	0.8
18	nomeação	controle	Brasil	D	12	masculino	0.96
18	nomeação	controle	Brasil	E	12	masculino	1
19	nomeação	controle	Brasil	D	13	feminino	1
19	nomeação	controle	Brasil	E	13	feminino	1
20	nomeação	controle	Brasil	D	14	masculino	1
20	nomeação	controle	Brasil	E	14	masculino	0.93
1	GIN (ms)	controle	Brasil	D	12	feminino	5
1	GIN	controle	Brasil	E	12	feminino	5
3	GIN	controle	Brasil	D	9	masculino	4
3	GIN	controle	Brasil	E	9	masculino	4
4	GIN	controle	Brasil	D	14	feminino	6
4	GIN	controle	Brasil	E	14	feminino	5
5	GIN	controle	Brasil	D	9	feminino	3
5	GIN	controle	Brasil	E	9	feminino	3
6	GIN	controle	Brasil	D	9	feminino	5
6	GIN	controle	Brasil	E	9	feminino	5
8	GIN	controle	Brasil	D	9	feminino	3
8	GIN	controle	Brasil	E	9	feminino	3
9	GIN	controle	Brasil	D	10	feminino	5
9	GIN	controle	Brasil	E	10	feminino	5
12	GIN	controle	Brasil	D	8	feminino	5
12	GIN	controle	Brasil	E	8	feminino	5
13	GIN	controle	Brasil	D	11	feminino	3
13	GIN	controle	Brasil	E	11	feminino	3
14	GIN	controle	Brasil	D	10	feminino	3
14	GIN	controle	Brasil	E	10	feminino	4
15	GIN	controle	Brasil	D	11	feminino	4
15	GIN	controle	Brasil	E	11	feminino	4
18	GIN	controle	Brasil	D	12	masculino	4
18	GIN	controle	Brasil	E	12	masculino	4
19	GIN	controle	Brasil	D	13	feminino	5
19	GIN	controle	Brasil	E	13	feminino	5
20	GIN	controle	Brasil	D	14	masculino	4
20	GIN	controle	Brasil	E	14	masculino	4
1	nomeação (%)	estudo	Brasil	D	12	masculino	0.2
1	nomeação	estudo	Brasil	E	12	masculino	0.2
2	nomeação	estudo	Brasil	D	11	feminino	0.23
2	nomeação	estudo	Brasil	E	11	feminino	0.33
3	nomeação	estudo	Brasil	D	14	masculino	0.16
3	nomeação	estudo	Brasil	E	14	masculino	0.1
4	nomeação	estudo	Brasil	D	9	masculino	0.23
4	nomeação	estudo	Brasil	E	9	masculino	0.2
6	nomeação	estudo	Brasil	D	11	masculino	0.46
6	nomeação	estudo	Brasil	E	11	masculino	0.56
7	nomeação	estudo	Brasil	D	14	masculino	0.66
7	nomeação	estudo	Brasil	E	14	masculino	0.86
8	nomeação	estudo	Brasil	D	14	feminino	0.46
8	nomeação	estudo	Brasil	E	14	feminino	0.56
9	nomeação	estudo	Brasil	D	10	feminino	0.23
9	nomeação	estudo	Brasil	E	10	feminino	0.2
10	nomeação	estudo	Brasil	D	10	masculino	0.7
10	nomeação	estudo	Brasil	E	10	masculino	0.66
12	nomeação	estudo	Brasil	D	9	masculino	0.23
12	nomeação	estudo	Brasil	E	9	masculino	0.23
13	nomeação	estudo	Brasil	D	14	masculino	1
13	nomeação	estudo	Brasil	E	14	masculino	1
14	nomeação	estudo	Brasil	D	13	feminino	0.23
14	nomeação	estudo	Brasil	E	13	feminino	0.3
15	nomeação	estudo	Brasil	D	12	feminino	0.2
15	nomeação	estudo	Brasil	E	12	feminino	0.36
17	nomeação	estudo	Brasil	D	8	masculino	0.16
17	nomeação	estudo	Brasil	E	8	masculino	0.2
18	nomeação	estudo	Brasil	D	8	feminino	0.56
18	nomeação	estudo	Brasil	E	8	feminino	0.56
19	nomeação	estudo	Brasil	D	11	feminino	0.36
19	nomeação	estudo	Brasil	E	11	feminino	0.16
20	nomeação	estudo	Brasil	D	14	feminino	0.33
20	nomeação	estudo	Brasil	E	14	feminino	0.3
22	nomeação	estudo	Brasil	D	10	masculino	0.36
22	nomeação	estudo	Brasil	E	10	masculino	0.5
23	nomeação	estudo	Brasil	D	11	masculino	0.5
23	nomeação	estudo	Brasil	E	11	masculino	0.63
25	nomeação	estudo	Brasil	D	9	masculino	0.5
25	nomeação	estudo	Brasil	E	9	masculino	0.56
1	GIN (ms)	estudo	Brasil	D	12	masculino	5
1	GIN	estudo	Brasil	E	12	masculino	5
2	GIN	estudo	Brasil	D	11	feminino	5
2	GIN	estudo	Brasil	E	11	feminino	8
3	GIN	estudo	Brasil	D	14	masculino	6
3	GIN	estudo	Brasil	E	14	masculino	6
4	GIN	estudo	Brasil	D	9	masculino	4
4	GIN	estudo	Brasil	E	9	masculino	4
6	GIN	estudo	Brasil	D	11	masculino	6
6	GIN	estudo	Brasil	E	11	masculino	6
7	GIN	estudo	Brasil	D	14	masculino	4
7	GIN	estudo	Brasil	E	14	masculino	4
8	GIN	estudo	Brasil	D	14	feminino	5
8	GIN	estudo	Brasil	E	14	feminino	5
9	GIN	estudo	Brasil	D	10	feminino	8
9	GIN	estudo	Brasil	E	10	feminino	8
10	GIN	estudo	Brasil	D	10	masculino	4
10	GIN	estudo	Brasil	E	10	masculino	4
12	GIN	estudo	Brasil	D	9	masculino	8
12	GIN	estudo	Brasil	E	9	masculino	8
13	GIN	estudo	Brasil	D	14	masculino	4
13	GIN	estudo	Brasil	E	14	masculino	5
14	GIN	estudo	Brasil	D	13	feminino	6
14	GIN	estudo	Brasil	E	13	feminino	6
15	GIN	estudo	Brasil	D	12	feminino	6
15	GIN	estudo	Brasil	E	12	feminino	6
17	GIN	estudo	Brasil	D	8	masculino	8
17	GIN	estudo	Brasil	E	8	masculino	8
18	GIN	estudo	Brasil	D	8	feminino	4
18	GIN	estudo	Brasil	E	8	feminino	4
19	GIN	estudo	Brasil	D	11	feminino	8
19	GIN	estudo	Brasil	E	11	feminino	8
20	GIN	estudo	Brasil	D	14	feminino	8
20	GIN	estudo	Brasil	E	14	feminino	8
22	GIN	estudo	Brasil	D	10	masculino	8
22	GIN	estudo	Brasil	E	10	masculino	8
23	GIN	estudo	Brasil	D	11	masculino	6
23	GIN	estudo	Brasil	E	11	masculino	6
25	GIN	estudo	Brasil	D	9	masculino	8
25	GIN	estudo	Brasil	E	9	masculino	8
1	nomeação	controle	Australia	D	14	feminino	1
1	nomeação	controle	Australia	E	14	feminino	0.86
2	nomeação	controle	Australia	D	11	feminino	0.73
2	nomeação	controle	Australia	E	11	feminino	1
3	nomeação	controle	Australia	D	13	feminino	0.73
3	nomeação	controle	Australia	E	13	feminino	1
4	nomeação	controle	Australia	D	9	masculino	1
4	nomeação	controle	Australia	E	9	masculino	1
5	nomeação	controle	Australia	D	11	feminino	1
5	nomeação	controle	Australia	E	11	feminino	1
6	nomeação	controle	Australia	D	10	masculino	0.66
6	nomeação	controle	Australia	E	10	masculino	0.73
7	nomeação	controle	Australia	D	8	feminino	0.93
7	nomeação	controle	Australia	E	8	feminino	0.66
8	nomeação	controle	Australia	D	14	feminino	1
8	nomeação	controle	Australia	E	14	feminino	1
9	nomeação	controle	Australia	D	14	feminino	0.93
9	nomeação	controle	Australia	E	14	feminino	0.86
10	nomeação	controle	Australia	D	14	feminino	0.86
10	nomeação	controle	Australia	E	14	feminino	0.86
11	nomeação	controle	Australia	D	11	feminino	0.66
11	nomeação	controle	Australia	E	11	feminino	0.8
12	nomeação	controle	Australia	D	9	feminino	0.66
12	nomeação	controle	Australia	E	9	feminino	0.6
13	nomeação	controle	Australia	D	13	masculino	1
13	nomeação	controle	Australia	E	13	masculino	1
14	nomeação	controle	Australia	D	11	feminino	1
14		controle	Australia	E	11	feminino	1
1	GIN	controle	Australia	D	14	feminino	5
1	GIN	controle	Australia	E	14	feminino	4
2	GIN	controle	Australia	D	11	feminino	4
2	GIN	controle	Australia	E	11	feminino	4
3	GIN	controle	Australia	D	13	feminino	4
3	GIN	controle	Australia	E	13	feminino	4
4	GIN	controle	Australia	D	9	masculino	5
4	GIN	controle	Australia	E	9	masculino	6
5	GIN	controle	Australia	D	11	feminino	5
5	GIN	controle	Australia	E	11	feminino	4
6	GIN	controle	Australia	D	10	masculino	4
6	GIN	controle	Australia	E	10	masculino	4
7	GIN	controle	Australia	D	8	feminino	5
7	GIN	controle	Australia	E	8	feminino	5
8	GIN	controle	Australia	D	14	feminino	5
8	GIN	controle	Australia	E	14	feminino	5
9	GIN	controle	Australia	D	14	feminino	4
9	GIN	controle	Australia	E	14	feminino	4
10	GIN	controle	Australia	D	14	feminino	4
10	GIN	controle	Australia	E	14	feminino	5
11	GIN	controle	Australia	D	11	feminino	4
11	GIN	controle	Australia	E	11	feminino	4
12	GIN	controle	Australia	D	9	feminino	4
12	GIN	controle	Australia	E	9	feminino	4
13	GIN	controle	Australia	D	13	masculino	4
13	GIN	controle	Australia	E	13	masculino	3
14	GIN	controle	Australia	D	11	feminino	6
14	GIN	controle	Australia	E	11	feminino	5
1	nomeação	estudo	Australia	D	8	masculino	0.13
1	nomeação	estudo	Australia	E	8	masculino	0.26
2	nomeação	estudo	Australia	D	8	feminino	0.53
2	nomeação	estudo	Australia	E	8	feminino	0.5
3	nomeação	estudo	Australia	D	9	feminino	0.66
3	nomeação	estudo	Australia	E	9	feminino	0.4
4	nomeação	estudo	Australia	D	10	feminino	0.6
4	nomeação	estudo	Australia	E	10	feminino	0.6
5	nomeação	estudo	Australia	D	10	masculino	0.66
5	nomeação	estudo	Australia	E	10	masculino	0.6
6	nomeação	estudo	Australia	D	10	masculino	0.93
6	nomeação	estudo	Australia	E	10	masculino	0.86
7	nomeação	estudo	Australia	D	8	feminino	1
7	nomeação	estudo	Australia	E	8	feminino	1
8	nomeação	estudo	Australia	D	10	masculino	0.46
8	nomeação	estudo	Australia	E	10	masculino	0.13
9	nomeação	estudo	Australia	D	9	masculino	1
9	nomeação	estudo	Australia	E	9	masculino	0.86
10	nomeação	estudo	Australia	D	10	feminino	1
10	nomeação	estudo	Australia	E	10	feminino	0.66
11	nomeação	estudo	Australia	D	11	feminino	1
11	nomeação	estudo	Australia	E	11	feminino	1
12	nomeação	estudo	Australia	D	13	masculino	1
12	nomeação	estudo	Australia	E	13	masculino	1
13	nomeação	estudo	Australia	D	12	feminino	1
13	nomeação	estudo	Australia	E	12	feminino	0.86
14	nomeação	estudo	Australia	D	10	feminino	1
14	nomeação	estudo	Australia	E	10	feminino	1
15	nomeação	estudo	Australia	D	8	masculino	0.53
15	nomeação	estudo	Australia	E	8	masculino	0.6
16	nomeação	estudo	Australia	D	8	feminino	1
16	nomeação	estudo	Australia	E	8	feminino	1
17	nomeação	estudo	Australia	D	8	masculino	0.73
17	nomeação	estudo	Australia	E	8	masculino	0.66
18	nomeação	estudo	Australia	D	8	feminino	0.8
18	nomeação	estudo	Australia	E	8	feminino	0.66
19	nomeação	estudo	Australia	D	9	feminino	0.53
19	nomeação	estudo	Australia	E	9	feminino	0.86
20	nomeação	estudo	Australia	D	14	feminino	1
20	nomeação	estudo	Australia	E	14	feminino	0.73
1	GIN	estudo	Australia	D	8	masculino	6
1	GIN	estudo	Australia	E	8	masculino	6
2	GIN	estudo	Australia	D	8	feminino	3
2	GIN	estudo	Australia	E	8	feminino	4
3	GIN	estudo	Australia	D	9	feminino	4
3	GIN	estudo	Australia	E	9	feminino	4
4	GIN	estudo	Australia	D	10	feminino	4
4	GIN	estudo	Australia	E	10	feminino	5
5	GIN	estudo	Australia	D	10	masculino	5
5	GIN	estudo	Australia	E	10	masculino	5
6	GIN	estudo	Australia	D	10	masculino	4
6	GIN	estudo	Australia	E	10	masculino	5
7	GIN	estudo	Australia	D	8	feminino	4
7	GIN	estudo	Australia	E	8	feminino	4
8	GIN	estudo	Australia	D	10	masculino	4
8	GIN	estudo	Australia	E	10	masculino	4
9	GIN	estudo	Australia	D	9	masculino	4
9	GIN	estudo	Australia	E	9	masculino	4
10	GIN	estudo	Australia	D	10	feminino	4
10	GIN	estudo	Australia	E	10	feminino	4
11	GIN	estudo	Australia	D	11	feminino	4
11	GIN	estudo	Australia	E	11	feminino	4
12	GIN	estudo	Australia	D	13	masculino	4
12	GIN	estudo	Australia	E	13	masculino	6
13	GIN	estudo	Australia	D	12	feminino	4
13	GIN	estudo	Australia	E	12	feminino	4
14	GIN	estudo	Australia	D	10	feminino	5
14	GIN	estudo	Australia	E	10	feminino	5
15	GIN	estudo	Australia	D	8	masculino	6
15	GIN	estudo	Australia	E	8	masculino	6
16	GIN	estudo	Australia	D	8	feminino	4
16	GIN	estudo	Australia	E	8	feminino	4
17	GIN	estudo	Australia	D	8	masculino	5
17	GIN	estudo	Australia	E	8	masculino	4
18	GIN	estudo	Australia	D	8	feminino	5
18	GIN	estudo	Australia	E	8	feminino	5
19	GIN	estudo	Australia	D	9	feminino	4
19	GIN	estudo	Australia	E	9	feminino	6
20	GIN	estudo	Australia	D	14	feminino	4
20	GIN	estudo	Australia	E	14	feminino	5

## Sheet: TESTE P300
	variaveis descritoras						variavel predita
Individuo	Tipo	Grupos	Pais	Orelha	Idade	Genero	LATENCIA	AMPLITUDE
1	p300	controle	Brasil	D	12	feminino	263.62	3.26
1	p300	controle	Brasil	E	12	feminino	243.84	3.86
3	p300	controle	Brasil	D	9	masculino	323.33	4.4
3	p300	controle	Brasil	E	9	masculino	354.19	9.96
4	p300	controle	Brasil	D	14	feminino	293.81	3.5
4	p300	controle	Brasil	E	14	feminino	285.48	6.66
5	p300	controle	Brasil	D	9	feminino	319.83	11.85
5	p300	controle	Brasil	E	9	feminino	326.08	4.03
6	p300	controle	Brasil	D	9	feminino	328.16	3.8
6	p300	controle	Brasil	E	9	feminino	329.2	3.56
8	p300	controle	Brasil	D	9	feminino	319.83	4.65
8	p300	controle	Brasil	E	9	feminino	311.5	3.16
9	p300	controle	Brasil	D	10	feminino	265.7	4.37
9	p300	controle	Brasil	E	10	feminino	280.27	3.44
12	p300	controle	Brasil	D	8	feminino	313.59	5.56
12	p300	controle	Brasil	E	8	feminino	321.91	3.88
13	p300	controle	Brasil	D	11	feminino	347.42	9.45
13	p300	controle	Brasil	E	11	feminino	284.44	3.27
14	p300	controle	Brasil	D	10	feminino	289.64	5.3
14	p300	controle	Brasil	E	10	feminino	340.65	6.45
15	p300	controle	Brasil	D	11	feminino	363.56	5.8
15	p300	controle	Brasil	E	11	feminino	353.15	6.57
18	p300	controle	Brasil	D	12	masculino	310.46	3.71
18	p300	controle	Brasil	E	12	masculino	322.97	3.57
19	p300	controle	Brasil	D	13	feminino	319.83	3.87
19	p300	controle	Brasil	E	13	feminino	290.68	3.7
20	p300	controle	Brasil	D	14	masculino	298.76	5.68
20	p300	controle	Brasil	E	14	masculino	312.55	4.78
1	p300	estudo	Brasil	D	12	masculino	335.45	3.36
1	p300	estudo	Brasil	E	12	masculino	328.16	6.1
2	p300	estudo	Brasil	D	11	feminino	368.76	3.8
2	p300	estudo	Brasil	E	11	feminino	328.16	4.11
3	p300	estudo	Brasil	D	14	masculino	307.34	5.85
3	p300	estudo	Brasil	E	14	masculino	307.34	5.85
4	p300	estudo	Brasil	D	9	masculino	316.71	7.86
4	p300	estudo	Brasil	E	9	masculino	334.41	8.62
6	p300	estudo	Brasil	D	11	masculino	336.49	13.8
6	p300	estudo	Brasil	E	11	masculino	316.71	7.86
7	p300	estudo	Brasil	D	14	masculino	307.34	3.73
7	p300	estudo	Brasil	E	14	masculino	378.13	6.77
8	p300	estudo	Brasil	D	14	feminino	300.05	3.79
8	p300	estudo	Brasil	E	14	feminino	336.49	13.8
9	p300	estudo	Brasil	D	10	feminino	356.27	10.03
9	p300	estudo	Brasil	E	10	feminino	442.67	5.47
10	p300	estudo	Brasil	D	10	masculino	328.16	10.46
10	p300	estudo	Brasil	E	10	masculino	307.34	3.73
12	p300	estudo	Brasil	D	9	masculino	355.23	4.58
12	p300	estudo	Brasil	E	9	masculino	335.45	4.39
13	p300	estudo	Brasil	D	14	masculino	382.29	3.51
13	p300	estudo	Brasil	E	14	masculino	300.05	3.79
14	p300	estudo	Brasil	D	13	feminino	300.05	4.26
14	p300	estudo	Brasil	E	13	feminino	283.4	4.84
15	p300	estudo	Brasil	D	12	feminino	398.95	5.17
15	p300	estudo	Brasil	E	12	feminino	356.27	10.03
17	p300	estudo	Brasil	D	8	masculino	335.45	3.08
17	p300	estudo	Brasil	E	8	masculino	368.76	5.26
18	p300	estudo	Brasil	D	8	feminino	327.12	10.56
18	p300	estudo	Brasil	E	8	feminino	328.16	10.46
19	p300	estudo	Brasil	D	11	feminino	378.13	3.9
19	p300	estudo	Brasil	E	11	feminino	258.41	3.24
20	p300	estudo	Brasil	D	14	feminino	341.69	3.78
20	p300	estudo	Brasil	E	14	feminino	355.23	4.58
22	p300	estudo	Brasil	D	10	masculino	371.88	4.63
22	p300	estudo	Brasil	E	10	masculino	358.35	5.54
23	p300	estudo	Brasil	D	11	masculino	385.42	3.43
23	p300	estudo	Brasil	E	11	masculino	382.29	3.51
25	p300	estudo	Brasil	D	9	masculino	390.34	4.24
25	p300	estudo	Brasil	E	9	masculino	311.5	6.89
1	p300	controle	Australia	D	14	feminino	287.56	8.93
1	p300	controle	Australia	E	14	feminino	313.59	8.31
2	p300	controle	Australia	D	11	feminino	311.5	10.95
2	p300	controle	Australia	E	11	feminino	311.5	7.82
3	p300	controle	Australia	D	13	feminino	326.08	8.53
3	p300	controle	Australia	E	13	feminino	301.09	7.98
4	p300	controle	Australia	D	9	masculino	297.97	12.64
4	p300	controle	Australia	E	9	masculino	315.67	12.38
5	p300	controle	Australia	D	11	feminino	280.27	12.7
5	p300	controle	Australia	E	11	feminino	278.19	8.55
6	p300	controle	Australia	D	10	masculino	408.32	3.3
6	p300	controle	Australia	E	10	masculino	343.78	5.65
7	p300	controle	Australia	D	8	feminino	303.8	0.92
7	p300	controle	Australia	E	8	feminino	300.05	4.93
8	p300	controle	Australia	D	14	feminino	316.71	11.24
8	p300	controle	Australia	E	14	feminino	309.42	11.59
9	p300	controle	Australia	D	14	feminino	283.4	3.95
9	p300	controle	Australia	E	14	feminino	280.27	6.46
10	p300	controle	Australia	D	14	feminino	363.56	6.16
10	p300	controle	Australia	E	14	feminino	368.76	9.56
11	p300	controle	Australia	D	11	feminino	326.08	7.31
11	p300	controle	Australia	E	11	feminino	366.68	4.97
12	p300	controle	Australia	D	9	feminino	366.68	4.7
12	p300	controle	Australia	E	9	feminino	359.39	1.96
13	p300	controle	Australia	D	13	masculino	328.16	9.32
13	p300	controle	Australia	E	13	masculino	333.37	12.39
14	p300	controle	Australia	D	11	feminino	330.24	4.53
14	p300	controle	Australia	E	11	feminino	340.65	11.98
1	p300	estudo	Australia	D	8	masculino	433.3	2.33
1	p300	estudo	Australia	E	8	masculino	379.17	6.05
2	p300	estudo	Australia	D	8	feminino	380.21	1.68
2	p300	estudo	Australia	E	8	feminino	330.24	1.18
3	p300	estudo	Australia	D	9	feminino	423.93	0.69
3	p300	estudo	Australia	E	9	feminino	397.91	2.02
4	p300	estudo	Australia	D	10	feminino	312.55	9.88
4	p300	estudo	Australia	E	10	feminino	341.69	9.1
5	p300	estudo	Australia	D	10	masculino	324	9.66
5	p300	estudo	Australia	E	10	masculino	339.61	9.77
6	p300	estudo	Australia	D	10	masculino	388.57	9.44
6	p300	estudo	Australia	E	10	masculino	393.74	10.6
7	p300	estudo	Australia	D	8	feminino	351.06	7.4
7	p300	estudo	Australia	E	8	feminino	358.35	5.22
8	p300	estudo	Australia	D	10	masculino	291.73	0.44
8	p300	estudo	Australia	E	10	masculino	294.85	8.26
9	p300	estudo	Australia	D	9	masculino	327.12	10.06
9	p300	estudo	Australia	E	9	masculino	339.61	7.87
10	p300	estudo	Australia	D	10	feminino	372.92	7.4
10	p300	estudo	Australia	E	10	feminino	358.35	8.63
11	p300	estudo	Australia	D	11	feminino	319.83	9.78
11	p300	estudo	Australia	E	11	feminino	322.96	7.98
12	p300	estudo	Australia	D	13	masculino	354.19	7.05
12	p300	estudo	Australia	E	13	masculino	367.72	9.3
13	p300	estudo	Australia	D	12	feminino	367.72	5.79
13	p300	estudo	Australia	E	12	feminino	336.49	3.63
14	p300	estudo	Australia	D	10	feminino	353.15	7.82
14	p300	estudo	Australia	E	10	feminino	345.86	5.8
15	p300	estudo	Australia	D	8	masculino	297.97	2.36
15	p300	estudo	Australia	E	8	masculino	304.22	4.75
16	p300	estudo	Australia	D	8	feminino	338.57	12.79
16	p300	estudo	Australia	E	8	feminino	324	6.81
17	p300	estudo	Australia	D	8	masculino	327.12	3.84
17	p300	estudo	Australia	E	8	masculino	329.2	6.41
18	p300	estudo	Australia	D	8	feminino	320.87	6.14
18	p300	estudo	Australia	E	8	feminino	350.02	7.26
19	p300	estudo	Australia	D	9	feminino	343.78	4.62
19	p300	estudo	Australia	E	9	feminino	353.15	9.33
20	p300	estudo	Australia	D	14	feminino	277.15	10.14
20	p300	estudo	Australia	E	14	feminino	340.65	5.49
